# Supplementary material for: Antioxidant Effects of Argan Oil and Olive Oil against Iron-Induced Oxidative Stress: In Vivo and In Vitro Approaches
Source: Molecules. 2023 Aug 7;28(15):5924. doi: 10.3390/molecules28155924 (PMC10420636; doi:10.3390/molecules28155924)
Supplement: Supplementary file 1 [file molecules-28-05924-s001.zip]

Archive with 2 entries (2 files):
- Composition Report Argan oil (1).pdf
- Composition Report Olive oil.pdf
